# Supplementary material for: FRY Mediates THP1-Driven Ovarian Cancer Invasion Through the PI3K/AKT Pathway
Source: Cells. 2026 Feb 3;15(3):289. doi: 10.3390/cells15030289 (PMC12896515; doi:10.3390/cells15030289)
Supplement: Supplementary file 1 [file cells-15-00289-s001.zip]

Archive with 2 entries (2 files):
- cells-4090268_Supplementary figures.pdf
- cells-4090268_Supplementary table S1. List of oligonucleotide sequences.xlsx
