# Supplementary material for: FRY Mediates THP1-Driven Ovarian Cancer Invasion Through the PI3K/AKT Pathway
Source: Cells. 2026 Feb 3;15(3):289. doi: 10.3390/cells15030289 (PMC12896515; doi:10.3390/cells15030289)
Supplement: Supplementary file 1 [file cells-15-00289-s001.zip › cells-4090268_Supplementary table S1. List of oligonucleotide sequences.xlsx]

## Sheet: Sheet1
Supplementary table S1. List of oligonucleotide sequences
Gene symbol	Sequences
FRY #1	sense : 5’-CCATCGGTGGGAGTTCTGTT-3’
	antisense : 5’-CGGCGTTTCTTGTTCTCTGG-3’
FRY #2	sense : 5’-TGGAGAGGAACTTCAGGGTG-3’
	antisense : 5’-CGGAGTCCTCATGGTGCATT-3’
FRY #3	sense : 5’-CTGGATCTGCTTGAGCACCA-3’
	antisense : 5’-TCTCACCCTCTCCATCCTCC-3’
SNAIL	sense : 5’-GGCCTTCAACTGCAAATACT-3’
	antisense : 5’-TTGACATCTGAGTGGGTCTG-3’
CDH1	sense : 5’-AGGGGTTAAGCACAACAGCA-3’
	antisense : 5’- GGTGTATACAGCCTCCCACG-3’
CDH2	sense : 5’-TATGCCGTGAGAACTTTCC-3’
	antisense : 5’-TCTGCTGACTCCTTCACTGA-3’
FN	sense : 5’-TCGTGCAGCTGTTTACCAAC-3’
	antisense : 5’-GCCACCGAAGTCTGGGTTA-3’
VIM	sense : 5’-GAGAACTTTGCCGTTGAAGC-3’
	antisense : 5’-CTTCCAGCAGCTTCCTGTAG-3’
ZEB1	sense : 5’-AAGTGGCGGTAGATGGTAATGT-3’
	antisense : 5’-AAGGAAGACTGATGGCTGAAAT-3’
β-actin	sense : 5’-CAAACATGATCTGGGTCATC-3’
	antisense : 5’-GCTCGTCGTCGACAACGGGCT-3’
